# Supplementary material for: Effects of Sensing Tactile Arrays, Shear Force, and Proprioception of Robot on Texture Recognition
Source: Sensors (Basel). 2023 Mar 17;23(6):3201. doi: 10.3390/s23063201 (PMC10054873; doi:10.3390/s23063201)
Supplement: Supplementary file 1 [file sensors-23-03201-s001.zip]

Archive with 1 entries (1 files):
- sensors-2242853-supplementary.mp4
